# Supplementary material for: A single fungal strain was the unexpected cause of a mass aspergillosis outbreak in the world’s largest and only flightless parrot
Source: iScience. 2022 Nov 2;25(12):105470. doi: 10.1016/j.isci.2022.105470 (PMC9668684; doi:10.1016/j.isci.2022.105470)
Supplement: Table S1. Aspergillosis outcomes and the infecting strains of Aspergillus (where known) for Kākāpō in 2019, relating to Figures 1 and 2 [file mmc1.xlsx]

## Sheet: Sheet1
Name	Sex	Age Class	Outcome	Death date	Aspergillus species	Strain
Bella-1-A-19	Male	Juv	Died in hospital	2019-04-18	A. fumigatus	Outbreak
Hoki	Female	Adult	Died in hospital	2019-04-21	A. fumigatus	Outbreak
Bella-2-A-19	Female	Juv	Died on island	2019-05-07	A. fumigatus	Outbreak
Tumeke-4-A-19	Male	Juv	Died on island	2019-05-08	A. fumigatus	Outbreak
Queenie-4-A-19	Female	Juv	Died in hospital	2019-05-11	A. fumigatus & A. flavus	Outbreak
Huhana	Female	Adult	Died in hospital	2019-05-23	A. fumigatus	Outbreak
Nora-1-A-19	Female	Juv	Died in hospital	2019-06-11	A. fumigatus. Also E. coli and Acinetobacter	Outbreak
Margaret-Maree-2-B-19	Male	Juv	Assessed and clear, then died after fledge	2019-09-11	A. fumigatus & A. flavus	Non-outbreak
Kuihi-3-B-19	Female	Juv	Treated and resolved, then died after fledge	2019-09-19	A. fumigatus	Non-outbreak
Cyndy	Female	Adult	Treated and resolved	n/a	Unknown	Unknown
Margaret Maree	Female	Adult	Treated and resolved	n/a	Unknown	Unknown
Vori	Female	Juv	Treated and resolved	n/a	Unknown	Unknown
Āria	Female	Juv	Treated and resolved	n/a	Unknown	Unknown
Toiora	Female	Juv	Treated and resolved	n/a	Unknown	Unknown
Matakana	Female	Juv	Treated and resolved	n/a	Unknown	Unknown
Whakakini	Male	Juv	Treated and resolved	n/a	Unknown	Unknown
Huhū	Female	Juv	Treated and resolved	n/a	Unknown	Unknown
Māhutonga	Male	Juv	Treated and resolved	n/a	Unknown	Unknown
Koru	Female	Juv	Treated and resolved	n/a	Unknown	Unknown
Rahotu	Male	Juv	Treated and resolved	n/a	Unknown	Unknown
Tuarua	Female	Juv	Treated and resolved	n/a	Unknown	Unknown
Alice	Female	Adult	Assessed and clear	n/a	None	None
Bella	Female	Adult	Assessed and clear	n/a	None	None
Esperance	Female	Adult	Assessed and clear	n/a	None	None
Ihi	Female	Adult	Assessed and clear	n/a	None	None
Joe	Male	Adult	Assessed and clear	n/a	None	None
Kuihi	Female	Adult	Assessed and clear	n/a	None	None
Merv	Male	Adult	Assessed and clear	n/a	None	None
Nora	Female	Adult	Assessed and clear	n/a	None	None
Pounamu	Female	Adult	Assessed and clear	n/a	None	None
Solstice	Female	Adult	Assessed and clear	n/a	None	None
Sue	Female	Adult	Assessed and clear	n/a	None	None
Tumeke	Female	Adult	Assessed and clear	n/a	None	None
Weheruatunga-o-te-Po	Female	Adult	Assessed and clear	n/a	None	None
Huarangi	Female	Juv	Assessed and clear	n/a	None	None
Horopito	Male	Juv	Assessed and clear	n/a	None	None
Matariki	Female	Juv	Assessed and clear	n/a	None	None
Ranger	Male	Juv	Assessed and clear	n/a	None	None
Hondy	Male	Juv	Assessed and clear	n/a	None	None
Galaxy	Female	Juv	Assessed and clear	n/a	None	None
Bravo	Male	Juv	Assessed and clear	n/a	None	None
Uri	Male	Juv	Assessed and clear	n/a	None	None
Hanariki	Female	Juv	Assessed and clear	n/a	None	None
Tautahi	Male	Juv	Assessed and clear	n/a	None	None
Rere	Female	Juv	Assessed and clear	n/a	None	None
Orion	Male	Juv	Assessed and clear	n/a	None	None
Kenneth	Male	Juv	Assessed and clear	n/a	None	None
Manawanui	Male	Juv	Assessed and clear	n/a	None	None
Eva	Female	Juv	Assessed and clear	n/a	None	None
Waikawa-4-B-19	Female	Juv	Assessed and clear	2019-05-06	None	None
