# Supplementary material for: A single fungal strain was the unexpected cause of a mass aspergillosis outbreak in the world’s largest and only flightless parrot
Source: iScience. 2022 Nov 2;25(12):105470. doi: 10.1016/j.isci.2022.105470 (PMC9668684; doi:10.1016/j.isci.2022.105470)
Supplement: Table S2. Aspergillus strain metadata table, relating to Figures 1 and 2 [file mmc2.xlsx]

## Sheet: S1_mended_with_dates
ICMP_ID	bird/site	collection_date	SRA	source	location	dp	outbreak_genotype	arrive date	DNA extract date	DNA sent date	genome date	Aspergillus fumigatus cfu (for recent environmental samples)	Sex	Age Class	Outcome	Death date	Aspergillus species
23421	Bella-2-A-19	2019-05-07	SRR14364154	kakapo lung	Whenua hou	72	TRUE	2019-06-21	2019-07-08	2019-07-09	2019-07-14		Female	Juv	Died on island	2019-05-07	A. fumigatus
23422	Tumeke-4-A-19	2019-05-08	SRR14364149	kakapo lung	Whenua hou	73	TRUE	2019-06-21	2019-07-08	2019-07-09	2019-07-14		Male	Juv	Died on island	2019-05-08	A. fumigatus
23423	Huhana	2019-05-23	SRR14364148	kakapo lung	Whenua hou	83	TRUE	2019-06-21	2019-07-08	2019-07-09	2019-07-14		Female	Adult	Died in hospital	2019-05-23	A. fumigatus
23424	Hoki	2019-04-21	SRR14364147	kakapo lung	Whenua hou	72	TRUE	2019-06-21	2019-07-08	2019-07-09	2019-07-14		Female	Adult	Died in hospital	2019-04-21	A. fumigatus
23425	Nora-1-A-19	2019-06-11	SRR14364146	kakapo lung	Whenua hou	72	TRUE	2019-07-02	2019-07-08	2019-07-09	2019-07-14		Female	Juv	Died in hospital	2019-06-11	A. fumigatus. Also E. coli and Acinetobacter
23437	Queenie-4-A-19	2019-05-11	SRR14364145	kakapo lung	Whenua hou	64	TRUE	2019-07-12	2019-10-07	2019-10-17	2019-10-25		Female	Juv	Died in hospital	2019-05-11	A. fumigatus & A. flavus
23479	Bella-1-A-19	2019-04-18	SRR14364156	kakapo lung	Whenua hou	58	TRUE	2019-07-12	2019-10-07	2019-10-17	2020-11-02		Male	Juv	Died in hospital	2019-04-18	A. fumigatus
23465		2018	SRR14364144	kiwi nest	Rainbow Springs	58	FALSE	2019-07-24	2019-10-07	2019-10-17	2019-10-25
23467		2011	SRR14364143	kiwi nest	Rainbow Springs	66	FALSE	2019-07-24	2019-10-07	2019-10-17	2020-11-02
23468		2012	SRR14364164	kiwi nest	Rainbow Springs	49	FALSE	2019-07-24	2019-10-07	2019-10-17	2019-10-25
23469		2011-05-17	SRR14364163	kiwi nest	Wellington	71	FALSE	2019-07-24	2019-10-07	2019-10-17	2019-10-25
23470		2011	SRR14364162	kiwi nest	Mt Bruce	62	FALSE	2019-07-24	2019-10-07	2019-10-17	2019-10-25
23472	Huhana-nest-B-19	2019-05-16	SRR14364161	kakapo nest	Whenua hou	65	TRUE	2019-07-24	2019-10-07	2019-10-17	2019-10-25	Uncounted due to bacterial overgrowth
23474	Hoki-nest-A-19	2019-05-19	SRR14364160	kakapo nest	Whenua hou	64	TRUE	2019-07-24	2019-10-07	2019-10-17	2019-10-25	295000					A. fumigatus
23475	Ra-nest-B-19	2019-05-25	SRR14364159	kakapo nest	Anchor Island	62	TRUE	2019-07-24	2019-10-07	2019-10-17	2020-11-02	195000					A. fumigatus
23477	Track & Bowl 5	2019-05-27	SRR14364158	kakapo track and bowl system	Anchor Island	63	TRUE	2019-07-24	2019-10-07	2019-10-17	2020-11-02	20500					A. fumigatus
23478	Mila-nest-B-19	2019-05-27	SRR14364157	kakapo nest	Anchor Island	57	TRUE	2019-07-24	2019-10-07	2019-10-17	2020-11-02	50000					A. fumigatus
23499	Food store	2019-07-23	SRR14364155	environment	Whenua hou	56	TRUE	2019-08-14	2019-10-07	2019-10-17	2020-11-02	700					A. fumigatus & A. flavus
23502	Food store	2019-07-23	SRR14364153	environment	Whenua hou	49	TRUE	2019-08-14	2019-10-07	2019-10-17	2020-11-02	500					A. fumigatus & A. flavus
23512	Rooster	2012-03-01	SRR14364152	kakapo lung	Whenua hou	57	FALSE	2019-09-02	2019-10-07	2019-10-17	2020-11-02					2012	A. fumigatus
434		1961-12-15	SRR14364166	wool	New Zealand	62	FALSE	2019-06-28	2020-09-08	2020-10-15	2020-11-02
1061		1962-07-15	SRR14364165	wool	Auckland	55	FALSE	2019-06-28	2020-09-08	2020-10-15	2020-11-02
23529	Margaret-Maree-2B	2019-09-14	SRR14364151	kakapo lung	Whenua hou	68	FALSE	2019-09-20	2020-09-08	2020-10-15	2020-11-02		Male	Juv	Assessed and clear, then died after fledge	2019-09-11	A. fumigatus & A. flavus
23536	Kuihi-3-B-19	2019-09-15	SRR14364150	kakapo lung	Whenua hou	63	FALSE	2019-09-29	2020-09-08	2020-10-15	2020-11-02		Female	Juv	Treated and resolved, then died after fledge	2019-09-19	A. fumigatus
